# Supplementary material for: Efficiency of Calcium Fructoborate-Loaded Novel Natural Niosomes Compared to Traditional Liposomes and Niosomes in Rat Ischemia–Reperfusion Injury Model
Source: Pharmaceutics. 2025 Nov 6;17(11):1434. doi: 10.3390/pharmaceutics17111434 (PMC12655740; doi:10.3390/pharmaceutics17111434)
Supplement: Supplementary file 1 [file pharmaceutics-17-01434-s001.zip]

Archive with 1 entries (1 files):
- pharmaceutics-3819368-supplementary.pdf
